# Supplementary material for: Role of different nutrient profiling models in identifying targeted foods for front-of-package food labelling in Brazil
Source: Public Health Nutr. 2020 Jun 9;24(6):1514–25. doi: 10.1017/S1368980019005056 (PMC8025091; doi:10.1017/S1368980019005056)
Supplement: Supplementary file 1 [file S1368980019005056sup.zip]

Archive with 3 entries (3 files):
- S1368980019005056sup001.docx
- S1368980019005056sup002.docx
- S1368980019005056sup003.docx
